# Supplementary material for: Single Cell High Dimensional Analysis of Human Peripheral Blood Mononuclear Cells Reveals Unique Intermediate Monocyte Subsets Associated with Sex Differences in Coronary Artery Disease
Source: Int J Mol Sci. 2024 Mar 1;25(5):2894. doi: 10.3390/ijms25052894 (PMC10932111; doi:10.3390/ijms25052894)
Supplement: Supplementary file 1 [file ijms-25-02894-s001.zip]

Archive with 3 entries (3 files):
- FINAL_Supplemental Figures.pdf
- FINAL_Supplementary Table S1.pdf
- Supplemental Review Material_Video S1.mov
